# Supplementary material for: Diverse triggers, common outcome: Senescence in Fix⁻ Medicago truncatula nodules
Source: Plant Physiol. 2025 Oct 23;199(3):kiaf518. doi: 10.1093/plphys/kiaf518 (PMC12610396; doi:10.1093/plphys/kiaf518)
Supplement: kiaf518_Supplementary_Data [file kiaf518_supplementary_data.zip › Supplementary Tables 1-3_250725.xlsx]

## Sheet: Supplementary Table 1
A17
	7 dpi		10 dpi		15 dpi		17 dpi		21 dpi
	mean (% in total)	SD	mean (% in total)	SD	mean (% in total)	SD	mean (% in total)	SD	mean (% in total)	SD
0-2 μm	10.9	1.7	2.6	0.818535	5.2	1.05357	4.1	0.8544	5.8	0.818535
2-4 μm	15.3	2.22711	14.3	2.22711	11	1.55885	12.9	1.50997	10.7	1.63707
4-6 μm	40.8	2.91033	36.4	3.27414	37.5	3.995	37.1	2.36432	35.7	1.15326
6-8 μm	30.6	3.005	34.3	3.93446	39.3	4.06325	38.7	4.61303	40.7	7.91707
8-10 μm	2.4	0.6	11	2.81603	6.1	2.2	6.4	1.08167	6.6	0.608276
> 10 μm	0	0	1.4	0.7	0.9	0.793725	0.8	0.34641	0.4	0.4
>2 μm	89.1		97.4		94.8		95.9		94.1
Jemalong 5
	7 dpi		10 dpi		15 dpi		17 dpi		21 dpi
	mean (% in total)	SD	mean (% in total)	SD	mean (% in total)	SD	mean (% in total)	SD	mean (% in total)	SD
0-2 μm	12.9	2.00749	5.9	1.15326	1	0.458258	2.5	0.52915	1.6	0.360555
2-4 μm	19.9	3.08058	8.4	1.8735	9.1	1.82483	5	1.15326	4.8	1.3
4-6 μm	32.4	4.4911	26.1	3.10483	32.1	1.50997	33.8	1.44222	35.4	6.58711
6-8 μm	29.9	2.78747	43.8	4.80416	46.7	6.2554	44.7	5.31131	43.9	3.2187
8-10 μm	4.9	0.519615	15.3	4.2	10.5	3.06431	12.8	2.81603	13.2	1.27671
> 10 μm	0	0	0.5	0.458258	0.7	0.1	1.2	0.52915	1.1	1.01489
>2 μm	87.1		94.1		99.1		97.5		98.4
dnf4
	7 dpi		10 dpi		15 dpi		17 dpi		21 dpi
	mean (% in total)	SD	mean (% in total)	SD	mean (% in total)	SD	mean (% in total)	SD	mean (% in total)	SD
0-2 μm	11.8	1.7088	12.8	3.31512	33.8	3.29242	79.4	11.17	96.5	3.04138
2-4 μm	21.7	3.0315	22	3.04138	28.9	4.68722	10.9	2.42693	2.4	0.87178
4-6 μm	39.2	4.43058	34.8	1.57162	25.4	3.11929	7.1	1.41067	1.1	0.608276
6-8 μm	24	4.2332	26.9	2.62869	10	1.15326	2.6	0.655744	0	0
8-10 μm	3.3	1.0583	3.5	0.655744	1.9	0.888819	0	0	0	0
> 10 μm	0	0	0	0	0	0	0	0	0	0
>2 μm	88.2		87.2		66.2		20.6		3.5
dnf7-2
	7 dpi		10 dpi		15 dpi		17 dpi		21 dpi
	mean (% in total)	SD	mean (% in total)	SD	mean (% in total)	SD	mean (% in total)	SD	mean (% in total)	SD
0-2 μm	15.7	3.31813	13.5	3.2078	35.8	6.2857	67.7	8.46404	96	1.57162
2-4 μm	23.2	4.55082	31.3	2.78388	29	2.90517	11	0.984886	2.8	0.519615
4-6 μm	38.5	2.3	31.1	3.1607	25.7	2.69072	10.1	0.793725	1.2	0.458258
6-8 μm	20.4	1.60935	21.9	4.58258	9	1.253	9.1	2.15174	0	0
8-10 μm	2.2	0.7	2.2	0.4	0.5	0.43589	2.1	0.556776	0	0
> 10 μm	0	0	0	0	0	0	0	0	0	0
>2 μm	84.3		86.5		64.2		32.3		4
TR36
	7 dpi		10 dpi		15 dpi		17 dpi		21 dpi
	mean (% in total)	SD	mean (% in total)	SD	mean (% in total)	SD	mean (% in total)	SD	mean (% in total)	SD
0-2 μm	10.8	1.82483	6	1.73494	9	1.05357	24	3.40441	71.6	6.6053
2-4 μm	22.5	2.78747	13.9	1.249	13.3	1.90788	25.8	4.4238	11	2.19317
4-6 μm	33	4.3715	44.3	4.94267	40.9	4.51774	35	2.59422	10.5	3.07896
6-8 μm	28.5	3.53836	31.3	4.83839	33.7	3.56791	12	2.02978	5.9	1.50997
8-10 μm	5.1	1.81934	4.5	0.888819	3.1	0.72111	3	1.05357	1	0.916515
> 10 μm	0	0	0	0	0	0	0	0	0	0
>2 μm	89.1		94		91		75.8		28.4
TRV36
	7 dpi		10 dpi		15 dpi		17 dpi		21 dpi
	mean (% in total)	SD	mean (% in total)	SD	mean (% in total)	SD	mean (% in total)	SD	mean (% in total)	SD
0-2 μm	31.9	3.90384	11	1.65227	13.2	2.3516	44.7	6.34114	88.5	5.63205
2-4 μm	23	3.15119	25.5	4.85695	30.8	4.59021	29	1.90788	7.5	1.12694
4-6 μm	26.7	1.58745	39.8	2.95466	36	1.65227	18.2	2.38118	3	0.754983
6-8 μm	16.5	4.00375	18	3.91535	18	2.8688	8	1.73494	1	0.888819
8-10 μm	1.9	0.655744	2	0.3	2	0.6245	0.1	0.173205	0	0
> 10 μm	0	0	0.1	0.173205	0	0	0	0	0	0
>2 μm	68.1		85.4		86.8		55.3		11.5
TR183
	7 dpi		10 dpi		15 dpi		17 dpi		21 dpi
	mean (% in total)	SD	mean (% in total)	SD	mean (% in total)	SD	mean (% in total)	SD	mean (% in total)	SD
0-2 μm	9.2	1.64621	14.1	1.57162	37.2	3.41174	68.7	5.94054	93.2	3.2187
2-4 μm	18.7	1.63707	25.6	4.93254	25	3.17648	16.8	2.04206	4.3	0.916515
4-6 μm	47.1	4.35546	32.6	3.37787	24.8	1.65227	13	2.77849	2.1	0.458258
6-8 μm	23.6	3.46987	23.3	2.71846	11	2.17945	1.5	0.6	0.4	0.360555
8-10 μm	1.4	1.22882	4.4	1.32288	2	0.264575	0	0	0	0
> 10 μm	0	0	0	0	0	0	0	0	0	0
>2 μm	90.8		85.9		62.8		31.3		6.8

## Sheet: Supplementary Table 2 
7 dpi
	A17			dnf4			dnf7-2			J5			TR183			TRV36			TR36
	mean	SD	N	mean	SD	N	mean	SD	N	mean	SD	N	mean	SD	N	mean	SD	N	mean	SD	N
2C	21.9433	1.79973	3	19.32	0.945727	3	17.5567	1.47764	3	18.09	0.127671	3	19.9767	1.35884	3	20.1	2.58281	3	20.5567	0.517333	3
4C	55.01	0.310215	3	56.51	0.838033	3	55.7267	2.6201	3	54.6433	2.27838	3	55.2467	1.03852	3	57.51	2.40963	3	54.06	1.64958	3
8C	10.69	0.565066	3	12.3467	0.711149	3	12.3767	1.03055	3	13.32	1.15776	3	12.3767	0.644541	3	12.8667	0.189033	3	12.2967	0.638148	3
16C	4.24	1.62037	3	4.57667	1.12696	3	4.89667	1.61327	3	5.06667	0.744133	3	4.48	1.64292	3	4.28667	1.15245	3	4.92	1.2126	3
32C	5.30667	1.62263	3	4.13333	0.430155	3	5.97667	1.38854	3	5.5	1.0332	3	5.04	1.2676	3	3.37667	0.290918	3	5.42333	1.06519	3
64C	2.80333	2.27711	3	3.11333	2.61108	3	3.46667	3.11622	3	3.38	3.00885	3	2.88	3.29732	3	1.86	0.802247	3	2.74333	2.70289	3
>8C	12.35			11.8233			14.34			13.9467			12.4			9.52333			13.0867
11 dpi
	A17			dnf4			dnf7-2			J5			TR183			TRV36			TR36
	mean	SD	N	mean	SD	N	mean	SD	N	mean	SD	N	mean	SD	N	mean	SD	N	mean	SD	N
2C	14.0967	1.04882	3	14.9733	0.950859	3	13.52	1.4801	3	15.2733	0.411866	3	14.77	3.14272	3	14.6733	5.60893	3	18.8867	1.41005	3
4C	60.2367	2.86322	3	60.38	1.8796	3	63.6333	2.19621	3	59.25	2.31787	3	64.09	3.63735	3	62.7467	4.80344	3	56.6467	2.16003	3
8C	10.73	0.435546	3	11.0933	0.945216	3	12.14	0.47655	3	11.3367	0.856757	3	12.2	0.334066	3	10.0133	0.796576	3	9.78333	0.765136	3
16C	5.36	1.38351	3	5.12667	1.55593	3	4.25667	1.65301	3	5.29667	1.93676	3	4.16667	1.27316	3	3.88667	1.73206	3	4.47667	1.5997	3
32C	5.78667	1.04462	3	5.18	0.479479	3	4.28333	0.658964	3	5.45333	1.09075	3	3.37	0.343948	3	4.8	1.12054	3	5.63667	1.11402	3
64C	3.79	4.26658	3	3.24667	3.5292	3	2.16667	2.42887	3	3.39	4.11457	3	1.40333	1.86039	3	3.88	3.072	3	4.57	5.20977	3
>8C	14.9367			13.5533			10.7067			14.14			8.94			12.5667			14.6833
15 dpi
	A17			dnf4			dnf7-2			J5			TR183			TRV36			TR36
	mean	SD	N	mean	SD	N	mean	SD	N	mean	SD	N	mean	SD	N	mean	SD	N	mean	SD	N
2C	10	0.523259	3	18.535	2.26981	3	18.24	1.00409	3	10.93	0.353553	3	18.22	2.85671	3	12.935	5.77706	3	17.9033	1.62396	3
4C	63.415	4.10829	3	64.945	3.42947	3	66.31	1.18794	3	60.54	4.03051	3	64.755	3.1042	3	63.625	3.48604	3	59.93	2.53427	3
8C	10.39	1.86676	3	11.525	0.318198	3	10.905	1.15258	3	10.445	1.33643	3	12.365	0.403051	3	9.43	0.820244	3	10.3333	0.595427	3
16C	5.285	3.24562	3	3.12	0.523259	3	2.845	0.388909	3	5.39	1.89505	3	2.915	0.643467	3	5.195	3.16077	3	4.79	1.63777	3
32C	5.2	1.76777	3	1.225	0.813173	3	1.275	0.982878	3	7.32	2.20617	3	1.205	0.33234	3	4.99	1.28693	3	4.46	0.32187	3
64C	5.675	7.5024	3	0.61	0.551543	3	0.425	0.502046	3	5.375	6.75287	3	0.545	0.205061	3	3.855	2.87792	3	2.58333	2.34786	3
>8C	16.16			4.955			4.545			18.085			4.665			14.04			11.8333

## Sheet: Supplementary Table 3
gene (5′→3′)	locus tag	forward primer	reverse primer	reference
CP2	Medtr5g022560	CATCTTACCCTACTGCTTAAATGC	AACTAGAAACCATGATGAATGTAGC	Pérez Guerra et al., 2010
CP6	Medtr4g079800	GCAATGATGGCATCTTATCCC	TACACAAGCATAATCACAATTTAC	Pérez Guerra et al., 2010
chitinase 2	Medtr6g079630	CATTTCATCAACCCATGTTGG	TTGTTGGATTCAGCTCCAATG	Xi et al., 2013
PAP22	Medtr7g104360	TTTTGCACCGGATTCTTCAC	CCAACACCACTACCCAAGGA	Xi et al., 2013
NIN	Medtr5g099060	CGGTTCTGAGACAATACTTTGC	GGCACCCTCTGCACCTTGAACAG	in this study
RSD	Medtr7g063220	GAAAGATGGAATACACCCAAAACC	AACTTGACCTGGGTCGTCAGA	Berrabah et al., 2023
symCRK	Medtr3g079850	GATTTCTGTGTTGAAGCTTGGCT	ACATCAGAAGTGAACTCTCTGCAA	Berrabah et al., 2023
dnf2	Medtr4g085800	AGGCAATGCGTTCAGAAGGCCT	CGACACCGAACTGAGATAGTCA	Berrabah et al., 2023
PR10.1	Medtr4g120970	CACGATTCATCGAGAAAGCA	GGGTTGGAACCAATTTGAAC	Berrabah et al., 2023
40S	Medtr3g013635	CCGCAAGGACTGTTCAAGAT	TATCGGTCCATTCTGGAAGC	Nagymihály et al., 2017
cyclinA2	Medtr2g102520	CCTTCCTTCTATGATTGCTGCAT	CATGGGTGGCTTGACTGATCT	Pellizzaro et al., 2014.
ccs52A	Medtr4g102510	TTGGCTGTTGGTTTGGGTAAC	GTTCCAACAGCAAGATGAGTA	Kuppusamy et al., 2004.
Lb2	Medtr1g011540	TTGGGAAGTAGCCTATGATGCA	CCAAATTTAACCCATTGCCTTCT	Xi et al. 2013.
Lb3	Medtr5g081000	TGGAATGGTACGCGATTCAG	CCCAAAGTAGCATCTCCCAATACT	Cabeza et al. 2014
